# Supplementary material for: Implant-Derived S. aureus Isolates Drive Strain-Specific Invasion Dynamics and Bioenergetic Alterations in Osteoblasts
Source: Antibiotics (Basel). 2025 Jan 23;14(2):119. doi: 10.3390/antibiotics14020119 (PMC11852183; doi:10.3390/antibiotics14020119)
Supplement: Supplementary file 1 [file antibiotics-14-00119-s001.zip]

Archive with 1 entries (1 files):
- antibiotics-3389623-supplementary.pdf
